# Supplementary material for: Dendrimers with Tetraphenylmethane Moiety as a Central Core: Synthesis, a Pore Study and the Adsorption of Volatile Organic Compounds
Source: Int J Mol Sci. 2022 Sep 22;23(19):11155. doi: 10.3390/ijms231911155 (PMC9570496; doi:10.3390/ijms231911155)
Supplement: Supplementary file 1 [file ijms-23-11155-s001.zip]

Archive with 1 entries (1 files):
- ijms-1898744-supplementary-update.pdf
